# Supplementary material for: Sensitization of colonic nociceptors by TNFα is dependent on TNFR1 expression and p38 MAPK activity
Source: J Physiol. 2022 Jul 21;600(16):3819–36. doi: 10.1113/JP283170 (PMC9543404; doi:10.1113/JP283170)
Supplement: Supplementary file 1 — Statistical Summary Document [file TJP-600-3819-s001.xlsx]

## Sheet: Statistical Summary Table
Statistical Summary Document
Manuscript Title:	Sensitisation of colonic nociceptors by TNFα is dependent on TNFR1 expression and p38 MAPK activity
Authors:	Katie H. Barker, James P. Higham, Luke A. Pattison, Toni S. Taylor, Iain P. Chessell, Fraser Welsh, Ewan St. J. Smith, David C. Bulmer
Animal model used, if applicable:	Mouse C57Bl6J (WT) and transgenic TNFR1-/- on C57Bl6J background
Underlying hypothesis:	This study investigates the hypothesis that p38 MAPK and TNFR1 have a key role in TNFα-mediated sensitisation of colonic afferents to capsaicin and noxious distension of the bowel
Definitions of ‘n’:	Q1-12: n = total number of dishes from specified genotype. Where n = 3, dishes were taken from 3 mice. Where n = 4, dishes were taken from 4 mice. Where n = ≥5, dishes were taken from at least 5 mice.
	Q13-18: n = number of animals of specified genotype
Statistical summary table:
Experimental question number	Finding/ conclusion	Experimental location/variable	Mean value	Standard Deviation	n	Exact P value	Figure/table in which data are presented	Units	Data comparisons	Statistical test	Any other experimental factors	Comments
Multiple tests of the same question are shown in different rows		e.g. cortex vs cerebellum or genotype	(or other summary statistic)	(SD)	(value)	If P is considered significant against a stated confidence limit, authors may indicate this in bold.The exact value must be stated unless P is less than 0.0001, in which case < is permitted.			e.g. WT vs KO		e.g. subjects’ age or sex	e.g. observation
1. 24h TNFα sensitised capsaicin-evoked [Ca2+]i increase in DRG neurons?	Similar response magnitude with 0.01 µM capsaicin	Vehicle	0.4412	0.2078	5	-	1A	F/Fpos	Vehicle vs TNFα	2way ANOVA with Holm-Šídák's muti. comp.	WT
		TNFα	0.7059	0.5427	5	0.4043	1A	F/Fpos	-		WT
	Similar response magnitude with 0.1 µM capsaicin	Vehicle	0.4387	0.1191	5	-	1A	F/Fpos	Vehicle vs TNFα		WT
		TNFα	0.6675	0.1611	5	0.4043	1A	F/Fpos	-		WT
	TNFα sensitised 1 µM capsaicin responses	Vehicle	1.258	0.5036	5	-	1A	F/Fpos	Vehicle vs TNFα		WT
		TNFα	1.861	0.2367	5	0.0285	1A	F/Fpos	-		WT
	Similar proportion of responders to 0.01 µM capsaicin	Vehicle	2.492	2.148	5	-	1D	%	Vehicle vs TNFα	2way ANOVA with Holm-Šídák's muti. comp.	WT
		TNFα	3.888	2.078	5	0.9008	1D	%	-		WT
	Similar proportion of responders to 0.01 µM capsaicin	Vehicle	9.348	5.154	5	-	1D	%	Vehicle vs TNFα		WT
		TNFα	11.3	6.03	5	0.9008	1D	%	-		WT
	Similar proportion of responders to 0.01 µM capsaicin	Vehicle	39.95	10.09	5	-	1D	%	Vehicle vs TNFα		WT
		TNFα	45.79	12.92	5	0.5474	1D	%	-		WT
2. TNFα acutely sensitises capsaicin Ca2+ responses?	TNFα prevented desensitisation of capsaicin responses in neurons co-sensitive to TNFα	Vehicle	0.131	0.08295	6	0.002	1F	Cap2/Cap1	Vehicle vs Responder	One-way ANOVA with Holm-Šídák's muti. comp.	WT
		Non-responder	0.184	0.1224	5	0.6709	1F	Cap2/Cap1	Non-responder vs Vehicle		WT
		Responder	0.674	0.3289	5	0.004	1F	Cap2/Cap1	Responder vs Non-responder		WT	α
3. TNFα Ca2+ response concentration dependent?	TNFα elicited a concentration dependent increase in response magnitude	0.03	0.7119	0.2278	5	0.0498	2B	F/Fpos	0.03 vs 3	One-way ANOVA with Holm-Šídák's muti. comp.	WT
		0.1	0.9508	0.2313	5	0.3212	2B	F/Fpos	0.1 vs 0.03		WT
		3	1.173	0.3189	5	0.3212	2B	F/Fpos	3 vs 0.1		WT
	Higher concentration of TNFα stimulated larger proportion of neurons	0.03	20.87	7.012	5	0.014	2C	%	0.03 vs 3	Kruskal-Wallis with Dunn's muti. comp.	WT
		0.1	25.68	10.53	5	>0.9999	2C	%	0.1 vs 0.03		WT
		3	45.82	9.367	5	0.1209	2C	%	3 vs 0.1		WT
4. Role for TNFR1 in TNFα Ca2+ response?	TNFR1 KO reduced magnitude of TNFα response	TNFα (WT)	0.9513	0.2728	5	0.0115	2E	F/Fpos	TNFα (WT) vs TNFα (TNFR1-/-)	One-way ANOVA with Holm-Šídák's muti. comp.	WT
		TNFα + R7050 (WT)	0.6343	0.1813	5	0.0347	2E	F/Fpos	TNFα + R7050 (WT) vs TNFα (WT)		WT
		TNFα (TNFR1-/-)	0.5268	0.178	6	-	2E	F/Fpos	-		TNFR1-/-
	TNFR1 inhibition/KO decreased the proportion of TNFα sensitive neurons	TNFα (WT)	34.54	10.38	5	0.0001	2F	%	TNFα (WT) vs TNFα (TNFR1-/-)	One-way ANOVA with Holm-Šídák's muti. comp.	WT
		TNFα + R7050 (WT)	16.84	8.982	5	0.0045	2F	%	TNFα + R7050 (WT) vs TNFα (WT)		WT
		TNFα (TNFR1-/-)	6.403	4.722	6	-	2F	%	-		TNFR1-/-
5. Source of Ca2+ in TNFα response?	TNFα-evoked [Ca2+]i increase is mediated by extracellular Ca2+	TNFα	28.57	16.63	5	-	3A	%	-	Kruskal-Wallis with Dunn's muti. comp.	WT
		TG	33.7	10.65	5	>0.9999	3A	%	TG vs TNFα		WT
		Ca2+ free	4.881	3.112	8	0.015	3A	%	Ca2+ free vs TNFα		WT
	TNFα-evoked [Ca2+]i increase is mediated by extracellular Ca2+	TNFα	0.8354	0.1257	5	-	3B	F/Fpos	-	Kruskal-Wallis with Dunn's muti. comp.	WT
		TG	0.5495	0.1701	5	0.31	3B	F/Fpos	TG vs TNFα		WT
		Ca2+ free	0.2488	0.1069	8	0.0007	3B	F/Fpos	Ca2+ free vs TNFα		WT
6. Role for TRP channels in TNFα Ca2+ response?	TRP inhibition decreased proportion of TNFα-sensitive neurons	TNFα	29.37	8.655	5	0.0369	3C	%	A425619 vs TNFα	One-way ANOVA with Holm-Šídák's muti. comp.	WT
		A425619	17.13	6.49	5	0.0271	3C	%	A425619 vs A425619 + AM0902		WT
		AM0902	10.21	6.546	5	0.0012	3C	%	AM0902 vs TNFα		WT
		A425619 + AM0902	4.25	2.17	5	<0.0001	3C	%	A425619 + AM0902 vs TNFα		WT
					5	0.3529	3C	%	A425619 vs AM0902		WT
					5	0.4779	3C	%	AM0902 vs A425619 + AM0902		WT
	A425619 abolishes capsaicin responses	Capsaicin	44.63	8.19	5	-	n/a	%	-	Unpaired t-test	WT
		A425619	4.393	2.293	4	<0.0001	n/a	%	Capsaicin vs A425619		WT
	TRP inhibition decreased TNFα Ca2+ response magnitude	TNFα	1.035	0.1936	5	0.4313	3D	F/Fpos	A425619 vs TNFα	One-way ANOVA with Holm-Šídák's muti. comp.	WT
		A425619	0.8561	0.3611	5	0.0233	3D	F/Fpos	A425619 vs A425619 + AM0902		WT
		AM0902	0.3693	0.1783	5	0.0023	3D	F/Fpos	AM0902 vs TNFα		WT
		A425619 + AM0902	0.4046	0.1452	5	0.0031	3D	F/Fpos	A425619 + AM0902 vs TNFα		WT
					5	0.0188	3D	F/Fpos	A425619 vs AM0902		WT
					5	0.8151	3D	F/Fpos	AM0902 vs A425619 + AM0902		WT
7. Role for p38 MAPK in TNFα Ca2+ responses?	Inhibition of p38 MAPK decreased proportion of TNFα-sensitive neurons	TNFα	37.12	10.21	5	-	3E	%	-	Unpaired t-test	WT
		SB	19.18	5.046	5	0.0078	3E	%	SB vs TNFα		WT
	Similar magnitude of TNFα Ca2+ response	TNFα	0.855	0.2379	5	-	3F	F/Fpos	-	Unpaired t-test	WT
		SB	0.7942	0.2701	5	0.7155	3F	F/Fpos	SB vs TNFα		WT
8. Role for PKC in TNFα Ca2+ responses?	Similar proportion of TNFα-sensitive neurons	TNFα	34	9.601	5	-	3G	%	-	Unpaired t-test	WT
		STS	26.61	10.67	5	0.2826	3G	%	STS vs TNFα		WT
	Similar magnitude of TNFα Ca2+ response	TNFα	0.8175	0.3116	5	-	3H	F/Fpos	-	Unpaired t-test	WT
		STS	0.8115	0.3095	5	0.9766	3H	F/Fpos	STS vs TNFα		WT
9. Validation of MACS culture?	Non-neuronal cells removed from cultures	Unsorted	20.96	4.827	3	-	4B	%	-	Unpaired t-test	WT
		MACS	88.72	5.324	3	<0.0001	4B	%	MACS vs Unsorted		WT
10. TNFα acts directly on DRG neurons?	Similar proportion of TNFα-sensitive neurons	Unsorted	42.42	13.34	5	-	4D	%	-	Unpaired t-test	WT
		MACS	48.29	10.05	4	0.4904	4D	%	MACS vs Unsorted		WT
	Similar magnitude of TNFα Ca2+ response	Unsorted	1.073	0.4056	5	-	4E	F/Fpos	-	Unpaired t-test	WT
		MACS	0.8723	0.2689	4	0.426	4E	F/Fpos	MACS vs Unsorted		WT
11. TNFR1 mediates TNFα sensitisation of capsaicin Ca2+ responses	Similar magnitude of capsaicin Ca2+ response	Vehicle	1.626	0.5594	6	-	5B	F/Fpos	-	Unpaired t-test	TNFR1-/-
		TNFα	1.705	0.4089	6	0.7873	5B	F/Fpos	TNFα vs Vehicle		TNFR1-/-
	Similar proportion of capsaicin-sensitive neurons	Vehicle	43.03	5.345	6	-	5C	%	-	Unpaired t-test	TNFR1-/-
		TNFα	42.5	7.648	6	0.8908	5C	%	TNFα vs Vehicle		TNFR1-/-
12. p38 mAPK mediates TNFα sensitisation of capsaicin Ca2+ responses	Similar magnitude of capsaicin Ca2+ response	Vehicle	1.258	0.5036	5	0.9097	5E	F/Fpos	Vehicle vs SB + TNFα	One-way ANOVA with Holm-Šídák's muti. comp.	WT
		SB	1.338	0.1848	5	0.9437	5E	F/Fpos	SB vs Vehicle		WT
		SB + TNFα	1.418	0.4721	5	0.9437	5E	F/Fpos	SB + TNFα vs SB		WT
	Similar proportion of capsaicin-sensitive neurons	Vehicle	39.95	10.09	5	0.3796	5F	%	Vehicle vs SB + TNFα	One-way ANOVA with Holm-Šídák's muti. comp.	WT
		SB	49.88	7.569	5	0.3796	5F	%	SB vs Vehicle		WT
		SB + TNFα	50.75	14.33	5	0.9021	5F	%	SB + TNFα vs SB		WT
13. TNFα evokes colonic afferent mechanical hypersensitivity?	TNFα prevented the desensitisation of colonic afferent responses to repeated ramp distensions	Ramp 3 (vehicle)	8.68637	2.29684	8	0.4248	6B	AUC x 102	Ramp 3 (vehicle) vs Ramp 5 (vehicle	2way ANOVA with Holm-Šídák's muti. comp.	WT
		Ramp 3 (TNFα)	11.1119	3.9555	8	0.3108	6B	AUC x 103	Ramp 3 (TNFα) vs Ramp 3 (vehicle)		WT
		Ramp 5 (vehicle)	7.686	3.12101	8	0.0111	6B	AUC x 104	Ramp 3 (TNFα) vs Ramp 5 (TNFα)		WT
		Ramp 5 (TNFα)	15.0929	4.09137	8	0.0004	6B	AUC x 105	Ramp 5 (TNFα) vs Ramp 5 (vehicle)		WT
	TNFα increased afferent responses to ramp distension across noxious distending pressures	0 mmHg (vehicle)	0	0	8	-	6C	Spikes s-1	-	Multiple unpaired t-tests	WT
		0 mmHg (TNFα)	0	0	8	-	6C	Spikes s-1	-		WT
		5 mmHg (vehicle)	0.296755	2.36073	8	-	6C	Spikes s-1	-		WT
		5 mmHg (TNFα)	1.59054	3.80524	8	0.427513	6C	Spikes s-1	5 mm Hg (vehicle) vs 5 mmHg (TNFα)		WT
		10 mmHg (vehicle)	4.81053	2.63726	8	-	6C	Spikes s-1	-		WT
		10 mmHg (TNFα)	9.83188	7.20998	8	0.085536	6C	Spikes s-1	10 mm Hg (vehicle) vs 10 mmHg (TNFα)		WT
		15 mmHg (vehicle)	5.67198	5.34053	8	-	6C	Spikes s-1	-		WT
		15 mmHg (TNFα)	10.075	6.44766	8	0.159062	6C	Spikes s-1	15 mm Hg (vehicle) vs 15 mmHg (TNFα)		WT
		20 mmHg (vehicle)	6.13462	4.69716	8	-	6C	Spikes s-1	-		WT
		20 mmHg (TNFα)	13.6164	4.67488	8	0.006508	6C	Spikes s-1	20 mm Hg (vehicle) vs 20 mmHg (TNFα)		WT
		25 mmHg (vehicle)	7.2236	6.16335	8	-	6C	Spikes s-1	-		WT
		25 mmHg (TNFα)	14.1928	3.98354	8	0.017735	6C	Spikes s-1	25 mm Hg (vehicle) vs 25 mmHg (TNFα)		WT
		30 mmHg (vehicle)	7.92267	5.60939	8	-	6C	Spikes s-1	-		WT
		30 mmHg (TNFα)	16.8597	4.42901	8	0.003286	6C	Spikes s-1	30 mm Hg (vehicle) vs 30 mmHg (TNFα)		WT
		35 mmHg (vehicle)	8.29827	4.67865	8	-	6C	Spikes s-1	-		WT
		35 mmHg (TNFα)	19.6183	6.35232	8	0.001174	6C	Spikes s-1	35 mm Hg (vehicle) vs 35 mmHg (TNFα)		WT
		40 mmHg (vehicle)	9.34335	5.95156	8	-	6C	Spikes s-1	-		WT
		40 mmHg (TNFα)	20.6341	6.25696	8	0.002386	6C	Spikes s-1	40 mm Hg (vehicle) vs 40 mmHg (TNFα)		WT
		45 mmHg (vehicle)	10.9822	6.16785	8	-	6C	Spikes s-1	-		WT
		45 mmHg (TNFα)	21.1383	6.00947	8	0.004901	6C	Spikes s-1	45 mm Hg (vehicle) vs 45 mmHg (TNFα)		WT
		50 mmHg (vehicle)	10.9654	5.27346	8	-	6C	Spikes s-1	-		WT
		50 mmHg (TNFα)	23.4196	7.40669	8	0.001685	6C	Spikes s-1	50 mm Hg (vehicle) vs 50 mmHg (TNFα)		WT
		55 mmHg (vehicle)	12.3045	6.2898	8	-	6C	Spikes s-1	-		WT
		55 mmHg (TNFα)	24.2277	5.76111	8	0.001441	6C	Spikes s-1	55 mm Hg (vehicle) vs 55 mmHg (TNFα)		WT
		60 mmHg (vehicle)	12.3385	7.68251	8	-	6C	Spikes s-1	-		WT
		60 mmHg (TNFα)	25.4569	6.15535	8	0.002073	6C	Spikes s-1	60 mm Hg (vehicle) vs 60 mmHg (TNFα)		WT
		65 mmHg (vehicle)	12.2104	7.57502	8	-	6C	Spikes s-1	-		WT
		65 mmHg (TNFα)	28.3545	6.72664	8	0.000492	6C	Spikes s-1	65 mm Hg (vehicle) vs 65 mmHg (TNFα)		WT
		70 mmHg (vehicle)	12.9065	7.96599	8	-	6C	Spikes s-1	-		WT
		70 mmHg (TNFα)	27.3932	6.74332	8	0.001522	6C	Spikes s-1	70 mm Hg (vehicle) vs 70 mmHg (TNFα)		WT
		75 mmHg (vehicle)	13.2077	10.0003	8	-	6C	Spikes s-1	-		WT
		75 mmHg (TNFα)	29.3524	6.24571	8	0.001689	6C	Spikes s-1	75 mm Hg (vehicle) vs 75 mmHg (TNFα)		WT
		80 mmHg (vehicle)	16.5232	5.49786	8	-	6C	Spikes s-1	-		WT
		80 mmHg (TNFα)	30.8062	5.61266	8	0.00015	6C	Spikes s-1	80 mm Hg (vehicle) vs 80 mmHg (TNFα)		WT
	TNFα increased peak afferent firing to noxious ramp distension	Vehicle	18.93	4.789	8	-	6D	Spikes s-1	-	Unpaired t-test	WT
		TNFα	31.72	6.125	8	0.0004	6D	Spikes s-1	TNFα vs Vehicle		WT
14. TNFα sensitises afferent response to capsaicin?	Increased AUC of afferent firing 0-10 min post capsaicin application	Vehicle	2.114	1.335	8	-	7B	AUC x103	-	Mann-Whitney test	WT
		TNFα	6.641	4.35	8	0.003	7B	AUC x103	TNFα vs Vehicle		WT
	Prolonged increase in afferent discharge to capsaicin	0 s (vehicle)	-1.20598	5.95545	8	-	7C	Spikes s-1	-	2way ANOVA with Holm-Šídák's muti. comp.	WT
		0 s (TNFα)	0.904851	4.67775	8	0.9962	7C	Spikes s-1	0 s (TNFα) vs 0 s (vehicle)		WT
		30 s (vehicle)	-2.20161	3.61858	8	-	7C	Spikes s-1	-		WT
		30 s (TNFα)	2.21892	9.27223	8	0.9751	7C	Spikes s-1	30 s (TNFα) vs 30 s (vehicle)		WT
		60 s (vehicle)	-1.66276	3.23634	8	-	7C	Spikes s-1	-		WT
		60 s (TNFα)	-1.38809	2.92023	8	0.9962	7C	Spikes s-1	60 s (TNFα) vs 60 s (vehicle)		WT
		90 s (vehicle)	-2.68548	5.26118	8	-	7C	Spikes s-1	-		WT
		90 s (TNFα)	-0.216969	4.76492	8	0.9962	7C	Spikes s-1	90 s (TNFα) vs 90 s (vehicle)		WT
		120 s (vehicle)	-1.50865	2.98917	8	-	7C	Spikes s-1	-		WT
		120 s (TNFα)	1.48127	6.98262	8	0.9959	7C	Spikes s-1	120 s (TNFα) vs 120 s (vehicle)		WT
		150 s (vehicle)	0.116765	4.849	8	-	7C	Spikes s-1	-		WT
		150 s (TNFα)	1.68864	8.5859	8	0.9962	7C	Spikes s-1	150 s (TNFα) vs 150 s (vehicle)		WT
		180 s (vehicle)	2.65359	7.17801	8	-	7C	Spikes s-1	-		WT
		180 s (TNFα)	3.08259	11.4602	8	0.9962	7C	Spikes s-1	180 s (TNFα) vs 180 s (vehicle)		WT
		210 s (vehicle)	7.01451	7.43747	8	-	7C	Spikes s-1	-		WT
		210 s (TNFα)	9.55756	11.834	8	0.9962	7C	Spikes s-1	210 s (TNFα) vs 210 s (vehicle)		WT
		240 s (vehicle)	10.5436	9.42001	8	-	7C	Spikes s-1	-		WT
		240 s (TNFα)	19.6552	10.9454	8	0.4897	7C	Spikes s-1	240 s (TNFα) vs 240 s (vehicle)		WT
		270 s (vehicle)	9.47518	8.55923	8	-	7C	Spikes s-1	-		WT
		270 s (TNFα)	25.4552	11.4643	8	0.0218	7C	Spikes s-1	270 s (TNFα) vs 270 s (vehicle)		WT
		300 s (vehicle)	10.3807	9.11918	8	-	7C	Spikes s-1	-		WT
		300 s (TNFα)	23.451	10.9323	8	0.0881	7C	Spikes s-1	300 s (TNFα) vs 300 s (vehicle)		WT
		330 s (vehicle)	6.5748	10.4633	8	-	7C	Spikes s-1	-		WT
		330 s (TNFα)	23.0237	12.8266	8	0.0176	7C	Spikes s-1	330 s (TNFα) vs 330 s (vehicle)		WT
		360 s (vehicle)	2.85639	14.3504	8	-	7C	Spikes s-1	-		WT
		360 s (TNFα)	21.1834	9.78655	8	0.0049	7C	Spikes s-1	360 s (TNFα) vs 360 s (vehicle)		WT
		390 s (vehicle)	0.789331	12.91	8	-	7C	Spikes s-1	-		WT
		390 s (TNFα)	17.3735	11.9802	8	0.0169	7C	Spikes s-1	390 s (TNFα) vs 390 s (vehicle)		WT
		420 s (vehicle)	-2.81973	11.8221	8	-	7C	Spikes s-1	-		WT
		420 s (TNFα)	13.2714	10.2938	8	0.0214	7C	Spikes s-1	420 s (TNFα) vs 420 s (vehicle)		WT
		450 s (vehicle)	-3.72814	12.2907	8	-	7C	Spikes s-1	-		WT
		450 s (TNFα)	11.085	11.348	8	0.0435	7C	Spikes s-1	450 s (TNFα) vs 450 s (vehicle)		WT
		480 s (vehicle)	-4.19104	11.233	8	-	7C	Spikes s-1	-		WT
		480 s (TNFα)	10.6562	11.9685	8	0.0435	7C	Spikes s-1	480 s (TNFα) vs 480 s (vehicle)		WT
		510 s (vehicle)	-4.31953	10.0692	8	-	7C	Spikes s-1	-		WT
		510 s (TNFα)	8.89494	11.6468	8	0.0881	7C	Spikes s-1	510 s (TNFα) vs 510 s (vehicle)		WT
		540 s (vehicle)	-6.38201	9.33404	8	-	7C	Spikes s-1	-		WT
		540 s (TNFα)	7.43751	12.9563	8	0.0669	7C	Spikes s-1	540 s (TNFα) vs 540 s (vehicle)		WT
		570 s (vehicle)	-7.30273	11.1518	8	-	7C	Spikes s-1	-		WT
		570 s (TNFα)	7.24891	11.5242	8	0.046	7C	Spikes s-1	570 s (TNFα) vs 570 s (vehicle)		WT
		600 s (vehicle)	-7.43715	10.2446	8	-	7C	Spikes s-1	-		WT
		600 s (TNFα)	1.55086	12.5604	8	0.4897	7C	Spikes s-1	600 s (TNFα) vs 600 s (vehicle)		WT
	TNFα increased peak afferent firing to capsaicin	Vehicle	18.23	8.784	8	-	7D	Spikes s-1	-	Unpaired t-test	WT
		TNFα	32.25	8.937	8	0.0069	7D	Spikes s-1	TNFα vs Vehicle		WT
	Similar compliance	Vehicle	0.7413	0.1369	8	-	n/a	ml	-	Unpaired t-test	WT
		TNFα	0.7313	0.07384	8	0.858	n/a	ml	TNFα vs Vehicle		WT
15. Role for TNFR1 in TNFα-induced colonic afferent mechanical hypersensitivity	Similar AUC of nerve activity	Vehicle	16.65	4.123	7	-	8A	AUC x102	-	Unpaired t-test	TNFR1-/-
		TNFα	14.96	5.568	8	0.5209	8A	AUC x102	TNFα vs Vehicle		TNFR1-/-
	Similar afferent responses to ramp distension across noxious distending pressures	0 mmHg (vehicle)	0	0	7	-	8B	Spikes s-1	-	Multiple unpaired t-tests	TNFR1-/-
		0 mmHg (TNFα)	0	0	8	-	8B	Spikes s-1	-		TNFR1-/-
		5 mmHg (vehicle)	1.08933	3.18614	7	-	8B	Spikes s-1	-		TNFR1-/-
		5 mmHg (TNFα)	2.00235	3.58444	8	0.613239	8B	Spikes s-1	5 mm Hg (vehicle) vs 5 mmHg (TNFα)		TNFR1-/-
		10 mmHg (vehicle)	8.83327	4.81434	7	-	8B	Spikes s-1	-		TNFR1-/-
		10 mmHg (TNFα)	7.82964	6.22061	8	0.735371	8B	Spikes s-1	10 mm Hg (vehicle) vs 10 mmHg (TNFα)		TNFR1-/-
		15 mmHg (vehicle)	12.3908	4.75394	7	-	8B	Spikes s-1	-		TNFR1-/-
		15 mmHg (TNFα)	11.5554	7.4581	8	0.803459	8B	Spikes s-1	15 mm Hg (vehicle) vs 15 mmHg (TNFα)		TNFR1-/-
		20 mmHg (vehicle)	14.1443	5.09138	7	-	8B	Spikes s-1	-		TNFR1-/-
		20 mmHg (TNFα)	12.8038	7.83448	8	0.705718	8B	Spikes s-1	20 mm Hg (vehicle) vs 20 mmHg (TNFα)		TNFR1-/-
		25 mmHg (vehicle)	15.749	5.05931	7	-	8B	Spikes s-1	-		TNFR1-/-
		25 mmHg (TNFα)	14.0807	6.46528	8	0.591488	8B	Spikes s-1	25 mm Hg (vehicle) vs 25 mmHg (TNFα)		TNFR1-/-
		30 mmHg (vehicle)	18.193	5.27783	7	-	8B	Spikes s-1	-		TNFR1-/-
		30 mmHg (TNFα)	15.7513	6.22047	8	0.430971	8B	Spikes s-1	30 mm Hg (vehicle) vs 30 mmHg (TNFα)		TNFR1-/-
		35 mmHg (vehicle)	20.1287	5.47584	7	-	8B	Spikes s-1	-		TNFR1-/-
		35 mmHg (TNFα)	17.9545	6.90672	8	0.515697	8B	Spikes s-1	35 mm Hg (vehicle) vs 35 mmHg (TNFα)		TNFR1-/-
		40 mmHg (vehicle)	22.2209	5.51344	7	-	8B	Spikes s-1	-		TNFR1-/-
		40 mmHg (TNFα)	20.1909	7.03728	8	0.549275	8B	Spikes s-1	40 mm Hg (vehicle) vs 40 mmHg (TNFα)		TNFR1-/-
		45 mmHg (vehicle)	23.7634	6.23822	7	-	8B	Spikes s-1	-		TNFR1-/-
		45 mmHg (TNFα)	21.2883	7.96468	8	0.519255	8B	Spikes s-1	45 mm Hg (vehicle) vs 45 mmHg (TNFα)		TNFR1-/-
		50 mmHg (vehicle)	25.7274	7.14694	7	-	8B	Spikes s-1	-		TNFR1-/-
		50 mmHg (TNFα)	23.1581	9.29697	8	0.563432	8B	Spikes s-1	50 mm Hg (vehicle) vs 50 mmHg (TNFα)		TNFR1-/-
		55 mmHg (vehicle)	28.4578	7.22356	7	-	8B	Spikes s-1	-		TNFR1-/-
		55 mmHg (TNFα)	23.9392	8.17403	8	0.280295	8B	Spikes s-1	55 mm Hg (vehicle) vs 55 mmHg (TNFα)		TNFR1-/-
		60 mmHg (vehicle)	29.7458	7.14103	7	-	8B	Spikes s-1	-		TNFR1-/-
		60 mmHg (TNFα)	25.7676	7.75273	8	0.322667	8B	Spikes s-1	60 mm Hg (vehicle) vs 60 mmHg (TNFα)		TNFR1-/-
		65 mmHg (vehicle)	30.5754	6.33174	7	-	8B	Spikes s-1	-		TNFR1-/-
		65 mmHg (TNFα)	27.265	9.20482	8	0.438776	8B	Spikes s-1	65 mm Hg (vehicle) vs 65 mmHg (TNFα)		TNFR1-/-
		70 mmHg (vehicle)	31.8315	7.06877	7	-	8B	Spikes s-1	-		TNFR1-/-
		70 mmHg (TNFα)	28.9115	9.31058	8	0.51113	8B	Spikes s-1	70 mm Hg (vehicle) vs 70 mmHg (TNFα)		TNFR1-/-
		75 mmHg (vehicle)	32.6497	7.14158	7	-	8B	Spikes s-1	-		TNFR1-/-
		75 mmHg (TNFα)	30.8574	9.99074	8	0.700026	8B	Spikes s-1	75 mm Hg (vehicle) vs 75 mmHg (TNFα)		TNFR1-/-
		80 mmHg (vehicle)	33.9955	8.27189	7	-	8B	Spikes s-1	-		TNFR1-/-
		80 mmHg (TNFα)	30.8313	10.2558	8	0.526426	8B	Spikes s-1	80 mm Hg (vehicle) vs 80 mmHg (TNFα)		TNFR1-/-
	Similar peak afferent firing to noxious ramp distension	Vehicle	35.11	7.911	7	-	8C	Spikes s-1	-	Unpaired t-test	TNFR1-/-
		TNFα	33.05	9.874	8	0.6658	8C	Spikes s-1	TNFα vs Vehicle		TNFR1-/-
16. Role for TNFR1 in TNFα-induced colonic afferent capsaicin hypersensitivity?	Similar AUC of nerve activity	Vehicle	5.615	2.535	7	-	8D	AUC x103	-	Unpaired t-test	TNFR1-/-
		TNFα	5.136	3.44	8	0.7668	8D	AUC x103	TNFα vs Vehicle		TNFR1-/-
	Similar increase in afferent discharge to capsaicin	0 s (vehicle)	-2.462	2.25308	7	-	8E	Spikes s-1	-	2way ANOVA with Holm-Šídák's muti. comp.	TNFR1-/-
		0 s (TNFα)	-0.442946	1.13235	8	>0.9999	8E	Spikes s-1	0 s (TNFα) vs 0 s (vehicle)		TNFR1-/-
		30 s (vehicle)	-2.13475	2.63155	7	-	8E	Spikes s-1	-		TNFR1-/-
		30 s (TNFα)	-0.769519	1.74965	8	>0.9999	8E	Spikes s-1	30 s (TNFα) vs 30 s (vehicle)		TNFR1-/-
		60 s (vehicle)	-2.72385	2.70296	7	-	8E	Spikes s-1	-		TNFR1-/-
		60 s (TNFα)	0.0380599	1.82563	8	>0.9999	8E	Spikes s-1	60 s (TNFα) vs 60 s (vehicle)		TNFR1-/-
		90 s (vehicle)	-2.14635	2.83214	7	-	8E	Spikes s-1	-		TNFR1-/-
		90 s (TNFα)	-0.0895294	1.74886	8	>0.9999	8E	Spikes s-1	90 s (TNFα) vs 90 s (vehicle)		TNFR1-/-
		120 s (vehicle)	-2.03098	1.42597	7	-	8E	Spikes s-1	-		TNFR1-/-
		120 s (TNFα)	-0.144323	0.866622	8	>0.9999	8E	Spikes s-1	120 s (TNFα) vs 120 s (vehicle)		TNFR1-/-
		150 s (vehicle)	1.41846	2.17074	7	-	8E	Spikes s-1	-		TNFR1-/-
		150 s (TNFα)	0.383698	1.96352	8	>0.9999	8E	Spikes s-1	150 s (TNFα) vs 150 s (vehicle)		TNFR1-/-
		180 s (vehicle)	9.43907	4.02113	7	-	8E	Spikes s-1	-		TNFR1-/-
		180 s (TNFα)	2.85695	2.26012	8	0.9611	8E	Spikes s-1	180 s (TNFα) vs 180 s (vehicle)		TNFR1-/-
		210 s (vehicle)	14.615	2.91812	7	-	8E	Spikes s-1	-		TNFR1-/-
		210 s (TNFα)	12.5488	7.6657	8	>0.9999	8E	Spikes s-1	210 s (TNFα) vs 210 s (vehicle)		TNFR1-/-
		240 s (vehicle)	19.0044	2.87284	7	-	8E	Spikes s-1	-		TNFR1-/-
		240 s (TNFα)	20.7293	10.9028	8	>0.9999	8E	Spikes s-1	240 s (TNFα) vs 240 s (vehicle)		TNFR1-/-
		270 s (vehicle)	20.585	6.89248	7	-	8E	Spikes s-1	-		TNFR1-/-
		270 s (TNFα)	25.0372	13.6782	8	0.9991	8E	Spikes s-1	270 s (TNFα) vs 270 s (vehicle)		TNFR1-/-
		300 s (vehicle)	19.1739	8.95949	7	-	8E	Spikes s-1	-		TNFR1-/-
		300 s (TNFα)	21.3218	15.3877	8	>0.9999	8E	Spikes s-1	300 s (TNFα) vs 300 s (vehicle)		TNFR1-/-
		330 s (vehicle)	18.6407	10.916	7	-	8E	Spikes s-1	-		TNFR1-/-
		330 s (TNFα)	21.9506	10.9698	8	>0.9999	8E	Spikes s-1	330 s (TNFα) vs 330 s (vehicle)		TNFR1-/-
		360 s (vehicle)	17.5169	10.3688	7	-	8E	Spikes s-1	-		TNFR1-/-
		360 s (TNFα)	18.9797	10.0092	8	>0.9999	8E	Spikes s-1	360 s (TNFα) vs 360 s (vehicle)		TNFR1-/-
		390 s (vehicle)	15.7475	9.69004	7	-	8E	Spikes s-1	-		TNFR1-/-
		390 s (TNFα)	13.1709	11.5891	8	>0.9999	8E	Spikes s-1	390 s (TNFα) vs 390 s (vehicle)		TNFR1-/-
		420 s (vehicle)	13.1622	10.7376	7	-	8E	Spikes s-1	-		TNFR1-/-
		420 s (TNFα)	8.53503	12.1344	8	0.9984	8E	Spikes s-1	420 s (TNFα) vs 420 s (vehicle)		TNFR1-/-
		450 s (vehicle)	10.7194	10.7066	7	-	8E	Spikes s-1	-		TNFR1-/-
		450 s (TNFα)	4.5977	13.2812	8	0.9691	8E	Spikes s-1	450 s (TNFα) vs 450 s (vehicle)		TNFR1-/-
		480 s (vehicle)	7.39687	9.84253	7	-	8E	Spikes s-1	-		TNFR1-/-
		480 s (TNFα)	3.90923	13.4955	8	>0.9999	8E	Spikes s-1	480 s (TNFα) vs 480 s (vehicle)		TNFR1-/-
		510 s (vehicle)	4.53437	8.79882	7	-	8E	Spikes s-1	-		TNFR1-/-
		510 s (TNFα)	1.93793	9.95868	8	>0.9999	8E	Spikes s-1	510 s (TNFα) vs 510 s (vehicle)		TNFR1-/-
		540 s (vehicle)	2.99065	7.99856	7	-	8E	Spikes s-1	-		TNFR1-/-
		540 s (TNFα)	3.41426	10.6374	8	>0.9999	8E	Spikes s-1	540 s (TNFα) vs 540 s (vehicle)		TNFR1-/-
		570 s (vehicle)	2.60257	7.49749	7	-	8E	Spikes s-1	-		TNFR1-/-
		570 s (TNFα)	0.914807	8.67725	8	>0.9999	8E	Spikes s-1	570 s (TNFα) vs 570 s (vehicle)		TNFR1-/-
		600 s (vehicle)	1.33047	6.54386	7	-	8E	Spikes s-1	-		TNFR1-/-
		600 s (TNFα)	-0.311509	7.53841	8	>0.9999	8E	Spikes s-1	600 s (TNFα) vs 600 s (vehicle)		TNFR1-/-
	Similar peak afferent firing to capsaicin	Vehicle	26.66	3.749	7	-	8F	Spikes s-1	-	Unpaired t-test	TNFR1-/-
		TNFα	26.86	12.03	8	0.9671	8F	Spikes s-1	TNFα vs Vehicle		TNFR1-/-
17. Role for p38 MAPK in TNFα-induced colonic afferent mechanical hypersensitivity	Inhibition of p38 MAPK reversed TNFα-mediated hypersensitivity to ramp distension	TNFα	15.08	4.108	8	-	9A	AUC x102	-	Kruskal-Wallis with Dunn's muti. comp.	WT
		SB	6.857	4.298	6	0.0111	9A	AUC x102	SB vs TNFα		WT
		SB + TNFα	8.702	3.971	7	0.042	9A	AUC x102	SB + TNFα vs TNFα		WT
	p38 MAPK inhibition reduced afferent responses to ramp distension across noxious distending pressures	0 mmHg (TNFα)	0	0	8	-	9B	Spikes s-1	-	Multiple unpaired t-tests	WT
		0 mmHg (SB + TNFα)	0	0	7	-	9B	Spikes s-1	-		WT
		5 mmHg (TNFα)	1.59054	3.80524	8	-	9B	Spikes s-1	-		WT
		5 mmHg (SB + TNFα)	0.568634	0.926271	7	0.50243	9B	Spikes s-1	5 mm Hg (TNFα) vs 5 mmHg (SB + TNFα)		WT
		10 mmHg (TNFα)	9.83188	7.20998	8	-	9B	Spikes s-1	-		WT
		10 mmHg (SB + TNFα)	4.80173	4.60817	7	0.137896	9B	Spikes s-1	10 mm Hg (TNFα) vs 10 mmHg (SB +TNFα)		WT
		15 mmHg (TNFα)	10.075	6.44766	8	-	9B	Spikes s-1	-		WT
		15 mmHg (SB + TNFα)	5.77139	5.0681	7	0.178843	9B	Spikes s-1	15 mm Hg (TNFα) vs 15 mmHg (SB + TNFα)		WT
		20 mmHg (TNFα)	13.6164	4.67488	8	-	9B	Spikes s-1	-		WT
		20 mmHg (SB + TNFα)	6.13523	4.23496	7	0.006595	9B	Spikes s-1	20 mm Hg (TNFα) vs 20 mmHg (SB + TNFα)		WT
		25 mmHg (TNFα)	14.1928	3.98354	8	-	9B	Spikes s-1	-		WT
		25 mmHg (SB + TNFα)	7.60837	5.13146	7	0.015133	9B	Spikes s-1	25 mm Hg (TNFα) vs 25 mmHg (SB + TNFα)		WT
		30 mmHg (TNFα)	16.8597	4.42901	8	-	9B	Spikes s-1	-		WT
		30 mmHg (SB + TNFα)	10.1402	7.72548	7	0.055492	9B	Spikes s-1	30 mm Hg (TNFα) vs 30 mmHg (SB + TNFα)		WT
		35 mmHg (TNFα)	19.6183	6.35232	8	-	9B	Spikes s-1	-		WT
		35 mmHg (SB + TNFα)	10.9963	5.67124	7	0.016389	9B	Spikes s-1	35 mm Hg (TNFα) vs 35 mmHg (SB + TNFα)		WT
		40 mmHg (TNFα)	20.6341	6.25696	8	-	9B	Spikes s-1	-		WT
		40 mmHg (SB + TNFα)	10.3195	5.76735	7	0.005728	9B	Spikes s-1	40 mm Hg (TNFα) vs 40 mmHg (SB + TNFα)		WT
		45 mmHg (TNFα)	21.1383	6.00947	8	-	9B	Spikes s-1	-		WT
		45 mmHg (SB + TNFα)	10.6713	6.72955	7	0.007187	9B	Spikes s-1	45 mm Hg (TNFα) vs 45 mmHg (SB + TNFα)		WT
		50 mmHg (TNFα)	23.4196	7.40669	8	-	9B	Spikes s-1	-		WT
		50 mmHg (SB + TNFα)	12.2569	6.61293	7	0.009145	9B	Spikes s-1	50 mm Hg (TNFα) vs 50 mmHg (SB + TNFα)		WT
		55 mmHg (TNFα)	24.2277	5.76111	8	-	9B	Spikes s-1	-		WT
		55 mmHg (SB + TNFα)	13.9765	5.73172	7	0.00434	9B	Spikes s-1	55 mm Hg (TNFα) vs 55 mmHg (SB + TNFα)		WT
		60 mmHg (TNFα)	25.4569	6.15535	8	-	9B	Spikes s-1	-		WT
		60 mmHg (SB + TNFα)	15.0606	6.04473	7	0.005853	9B	Spikes s-1	60 mm Hg (TNFα) vs 60 mmHg (SB + TNFα)		WT
		65 mmHg (vehicle)	28.3545	6.72664	8	-	9B	Spikes s-1	-		WT
		65 mmHg (SB + TNFα)	17.3134	7.38471	7	0.009643	9B	Spikes s-1	65 mm Hg (TNFα) vs 65 mmHg (SB + TNFα)		WT
		70 mmHg (TNFα)	27.3932	6.74332	8	-	9B	Spikes s-1	-		WT
		70 mmHg (SB + TNFα)	19.289	7.38756	7	0.044676	9B	Spikes s-1	70 mm Hg (TNFα) vs 70 mmHg (SB + TNFα)		WT
		75 mmHg (TNFα)	29.3524	6.24571	8	-	9B	Spikes s-1	-		WT
		75 mmHg (SB + TNFα)	19.5598	7.23094	7	0.014568	9B	Spikes s-1	75 mm Hg (TNFα) vs 75 mmHg (SB + TNFα)		WT
		80 mmHg (TNFα)	30.8062	5.61266	8	-	9B	Spikes s-1	-		WT
		80 mmHg (SB + TNFα)	19.6348	7.03057	7	0.004542	9B	Spikes s-1	80 mm Hg (TNFα) vs 80 mmHg (SB + TNFα)		WT
	Inhibition of p38 MAPK reduced peak afferent firing to noxious distension	TNFα	31.72	6.125	8	-	9C	Spikes s-1	-	Kruskal-Wallis with Dunn's muti. comp.	WT
		SB	19.33	8.982	6	0.0201	9C	Spikes s-1	SB vs TNFα		WT
		SB + TNFα	20.8	7.296	7	0.0259	9C	Spikes s-1	SB + TNFα vs TNFα		WT
18. Role for p38 MAPK in TNFα-induced colonic afferent capsaicin hypersensitivity?	Inhibition of p38 MAPK reversed TNFα-mediated hypersensitivity to capsaicin	TNFα	6.641	4.35	8	-	9D	AUC x103	-	Kruskal-Wallis with Dunn's muti. comp.	WT
		SB	2.748	0.9493	7	0.0241	9D	AUC x103	SB vs TNFα		WT
		SB + TNFα	2.997	0.9075	7	0.034	9D	AUC x103	SB + TNFα vs TNFα		WT
	p38 MAPK inhibition reduced afferent responses to capsaicin	0 s (TNFα)	0.904851	4.67775	8	-	9E	Spikes s-1	-	2way ANOVA with Holm-Šídák's muti. comp.	WT
		0 s (SB + TNFα)	-0.545241	1.37266	7	0.9306	9E	Spikes s-1	0 s (TNFα) vs 0 s (SB + TNFα)		WT
		30 s (TNFα)	2.21892	9.27223	8	-	9E	Spikes s-1	-		WT
		30 s (SB + TNFα)	-0.870319	1.34455	7	0.7218	9E	Spikes s-1	30 s (TNFα) vs 30 s (SB + TNFα)		WT
		60 s (TNFα)	-1.38809	2.92023	8	-	9E	Spikes s-1	-		WT
		60 s (SB + TNFα)	-1.0448	1.32281	7	0.996	9E	Spikes s-1	60 s (TNFα) vs 60 s (SB + TNFα)		WT
		90 s (TNFα)	-0.216969	4.76492	8	-	9E	Spikes s-1	-		WT
		90 s (SB + TNFα)	-1.19479	1.60673	7	0.9678	9E	Spikes s-1	90 s (TNFα) vs 90 s (SB + TNFα)		WT
		120 s (TNFα)	1.48127	6.98262	8	-	9E	Spikes s-1	-		WT
		120 s (SB + TNFα)	-0.720739	1.8379	7	0.8472	9E	Spikes s-1	120 s (TNFα) vs 120 s (SB + TNFα)		WT
		150 s (TNFα)	1.68864	8.5859	8	-	9E	Spikes s-1	-		WT
		150 s (SB + TNFα)	0.0505389	3.01286	7	0.9123	9E	Spikes s-1	150 s (TNFα) vs 150 s (vehicle)		WT
		180 s (TNFα)	3.08259	11.4602	8	-	9E	Spikes s-1	-		WT
		180 s (SB + TNFα)	1.58084	5.35731	7	0.9257	9E	Spikes s-1	180 s (TNFα) vs 180 s (SB + TNFα)		WT
		210 s (TNFα)	9.55756	11.834	8	-	9E	Spikes s-1	-		WT
		210 s (SB + TNFα)	4.77787	6.09784	7	0.4592	9E	Spikes s-1	210 s (TNFα) vs 210 s (SB + TNFα)		WT
		240 s (TNFα)	19.6552	10.9454	8	-	9E	Spikes s-1	-		WT
		240 s (SB + TNFα)	8.308	9.41185	7	0.0136	9E	Spikes s-1	240 s (TNFα) vs 240 s (SB + TNFα)		WT
		270 s (TNFα)	25.4552	11.4643	8	-	9E	Spikes s-1	-		WT
		270 s (SB + TNFα)	9.01456	9.22285	7	0.0002	9E	Spikes s-1	270 s (TNFα) vs 270 s (SB + TNFα)		WT
		300 s (TNFα)	23.451	10.9323	8	-	9E	Spikes s-1	-		WT
		300 s (SB + TNFα)	11.1754	5.86129	7	0.0067	9E	Spikes s-1	300 s (TNFα) vs 300 s (SB + TNFα)		WT
		330 s (TNFα)	23.0237	12.8266	8	-	9E	Spikes s-1	-		WT
		330 s (SB + TNFα)	13.345	4.42915	7	0.043	9E	Spikes s-1	330 s (TNFα) vs 330 s (SB + TNFα)		WT
		360 s (TNFα)	21.1834	9.78655	8	-	9E	Spikes s-1	-		WT
		360 s (SB + TNFα)	12.4223	4.42332	7	0.0753	9E	Spikes s-1	360 s (TNFα) vs 360 s (SB + TNFα)		WT
		390 s (TNFα)	17.3735	11.9802	8	-	9E	Spikes s-1	-		WT
		390 s (SB + TNFα)	10.698	4.49756	7	0.2207	9E	Spikes s-1	390 s (TNFα) vs 390 s (SB + TNFα)		WT
		420 s (TNFα)	13.2714	10.2938	8	-	9E	Spikes s-1	-		WT
		420 s (SB + TNFα)	9.41562	3.3361	7	0.6021	9E	Spikes s-1	420 s (TNFα) vs 420 s (SB + TNFα)		WT
		450 s (TNFα)	11.085	11.348	8	-	9E	Spikes s-1	-		WT
		450 s (SB + TNFα)	5.20677	4.8483	7	0.3091	9E	Spikes s-1	450 s (TNFα) vs 450 s (SB + TNFα)		WT
		480 s (TNFα)	10.6562	11.9685	8	-	9E	Spikes s-1	-		WT
		480 s (SB + TNFα)	3.25737	5.50158	7	0.1569	9E	Spikes s-1	480 s (TNFα) vs 480 s (SB + TNFα)		WT
		510 s (TNFα)	8.89494	11.6468	8	-	9E	Spikes s-1	-		WT
		510 s (SB + TNFα)	1.41052	5.63451	7	0.1503	9E	Spikes s-1	510 s (TNFα) vs 510 s (SB + TNFα)		WT
		540 s (TNFα)	7.43751	12.9563	8	-	9E	Spikes s-1	-		WT
		540 s (SB + TNFα)	0.844998	5.93575	7	0.229	9E	Spikes s-1	540 s (TNFα) vs 540 s (SB + TNFα)		WT
		570 s (TNFα)	7.24891	11.5242	8	-	9E	Spikes s-1	-		WT
		570 s (SB + TNFα)	0.0317309	6.18733	7	0.1714	9E	Spikes s-1	570 s (TNFα) vs 570 s (SB + TNFα)		WT
		600 s (TNFα)	1.55086	12.5604	8	-	9E	Spikes s-1	-		WT
		600 s (SB + TNFα)	-0.571369	6.47246	7	0.8573	9E	Spikes s-1	600 s (TNFα) vs 600 s (SB + TNFα)		WT
	Inhibition of p38 MAPK reduced peak afferent firing to capsaicin	TNFα	32.25	8.937	8	-	9F	Spikes s-1	-	One-way ANOVA with Holm-Šídák's muti. comp.	WT
		SB	22.29	7.001	7	0.0215	9F	Spikes s-1	SB vs TNFα		WT
		SB + TNFα	22.82	2.15	7	0.0215	9F	Spikes s-1	SB + TNFα vs TNFα		WT
